# Supplementary material for: Brain tissue haemoglobin expression in saline-perfused vs non-perfused rodents
Source: Heliyon. 2023 Dec 7;10(1):e23343. doi: 10.1016/j.heliyon.2023.e23343 (PMC10755301; doi:10.1016/j.heliyon.2023.e23343)
Supplement: Multimedia component 1 [file mmc1.xlsx]

## Sheet: Red blood cell transcripts
		Supplementary file
		Red blood cell transcripts - analysis of expression in other tissues
		Three investigations have been included.
		Red blood cells lose their nucleus when maturing from reticulocytes into erythrocytes.
		Reticulocytes constitute about 2.2 ± 1.2% of all circulating blood cells [1].
		Therefore most mRNA transcripts are lost, but a few transcripts remain, at least in reticoloctyes
		In each of the investigations below, Tables have been given on the transcripts detected in red blood cells where reticulocytes probably represent most of the remaining expression.
		The tables have been copied and adapted into Excel format from the original Tables (found rightmost for convenience).
		The gene symbols have been entered into:
		Mouse Gene Expression Data Search (jax.org)
		Blue color represent significant tissue expression.
		Thus, for all the detected transcripts derived from red blood cells, there is expression elsewhere in the body, and in the nervous system.
		Furthermost below, a merged table is found, for checking overlap och individual transcripts.
		50 unique transcripts were found, none of them unique to red blood cells, and all of them expressed in the nervous system.
		Investigation 1
		Bonafoux, B., et al., Analysis of remnant reticulocyte mRNA reveals new genes and antisense transcripts expressed in the human erythroid lineage. Haematologica, 2004. 89(12): p. 1434-8.
		Species: Homo sapiens
		No in Table	Gene symbol (short name)	Genbank Accession number	early conceptus	embryo ectoderm	embryo endoderm	embryo mesoderm	embryo mesenchyme	extraembryonic component	alimentary system	auditory system	branchial arches	cardiovascular system	connective tissue	endocrine system	exocrine system	hemolymphoid system	integumental system	limbs	liver and biliary system	musculoskeletal system	nervous system	olfactory system	reproductive system	respiratory system	urinary system	visual system
	Investigation 1	1	HBB	NM_000518
	Investigation 1	2	HBB	NM_000518
	Investigation 1	3	HBB	NM_000518
	Investigation 1	4	HBB	NM_000518
	Investigation 1	5	OLIG2	NM_005806
	Investigation 1	6	GYPC	NM_002101
	Investigation 1	7	NDP52	NM_005831
	Investigation 1	8	CGI-69	NM_016016
	Investigation 1	9	FTL	NM_000146
	Investigation 1	10	RPL21	NM_000982
	Investigation 1	11	UBA52	NM_003333
	Investigation 1	12	RPLP2	NM_001004
	Investigation 1	13	RPS11	NM_001015
	Investigation 1	14	TPT1b	NM_003292
	Investigation 1	15	RPL27A	AY044167
	Investigation 1	16	RPL12	AK026491
	Investigation 1	17	GNAS	NM_080425
	Investigation 1	18	RPS6	AK027187
	Investigation 1	19	RPS24	NM_033022
	Investigation 1	20	OAZ1	NM_004152
	Investigation 1	21	RPLP1	NM_001003
		Investigation 2
		Goh, S.H., et al., The human reticulocyte transcriptome. Physiol Genomics, 2007. 30(2): p. 172-8. doi: 00247.2006 [pii] 10.1152/physiolgenomics.00247.2006.
		Species: Homo sapiens
		No in Table	Gene symbol (short name)	Genbank Accession number	early conceptus	embryo ectoderm	embryo endoderm	embryo mesoderm	embryo mesenchyme	extraembryonic component	alimentary system	auditory system	branchial arches	cardiovascular system	connective tissue	endocrine system	exocrine system	hemolymphoid system	integumental system	limbs	liver and biliary system	musculoskeletal system	nervous system	olfactory system	reproductive system	respiratory system	urinary system	visual system
	Investigation 2	1	HBA	not given
	Investigation 2	2	HBB	not given
	Investigation 2	3	HBG1 / HBG2	not given
	Investigation 2	4	MSCP (MFRN)	not given
	Investigation 2	5	UBB	not given
	Investigation 2	6	CGI-69	not given
	Investigation 2	7	OAZ1	not given
	Investigation 2	8	SNCA	not given
	Investigation 2	9	(HBM) / LRP5	not given
	Investigation 2	10	ALAS2	not given
	Investigation 2	11	ALS2CR2	not given
	Investigation 2	12	MGC16353	not given	Missing
	Investigation 2	13	BNIP3L	not given
	Investigation 2	14	TPT1	not given
	Investigation 2	15	FLJ20202	not given	Missing
	Investigation 2	16	IMAGE:5285814	not given	Missing
	Investigation 2	17	UBA52	not given
	Investigation 2	18	FTL	not given
	Investigation 2	19	FBXO7	not given
	Investigation 2	20	NCOA4	not given
																					LRP5 Gene - GeneCards | LRP5 Protein | LRP5 Antibody
		Investigation 3
		Kerkelä, E., et al., Exploring Transcriptomic Landscapes in Red Blood Cells, in Their Extracellular Vesicles and on a Single-Cell Level. Int J Mol Sci, 2022. 23(21). doi: 10.3390/ijms232112897.
		Species: Homo sapiens
		No in Table	Gene symbol (short name)	Ensemble Id	early conceptus	embryo ectoderm	embryo endoderm	embryo mesoderm	embryo mesenchyme	extraembryonic component	alimentary system	auditory system	branchial arches	cardiovascular system	connective tissue	endocrine system	exocrine system	hemolymphoid system	integumental system	limbs	liver and biliary system	musculoskeletal system	nervous system	olfactory system	reproductive system	respiratory system	urinary system	visual system
	Investigation 3	1	HBB	ENSG00000244734
	Investigation 3	2	HBA1 / HBA2	ENSG00000188536
	Investigation 3	3	FTL	ENSG00000087086
	Investigation 3	4	MT-RNR2	ENSG00000210082
	Investigation 3	5	ALAS2	ENSG00000158578
	Investigation 3	6	HBD	ENSG00000223609	Missing
	Investigation 3	7	FBX07	ENSG00000100225
	Investigation 3	8	BNIP3L	ENSG00000104765
	Investigation 3	9	UBB	ENSG00000170315
	Investigation 3	10	RPL21	ENSG00000122026
	Investigation 3	11	OAZ1	ENSG00000104904
	Investigation 3	12	UBA52	ENSG00000221983
	Investigation 3	13	SERF2	ENSG00000140264
	Investigation 3	14	HBG2	ENSG00000196565	Missing
	Investigation 3	15	PRDX6	ENSG00000117592
	Investigation 3	16	EPB41	ENSG00000159023
	Investigation 3	17	HEMGN	ENSG00000136929
	Investigation 3	18	SLC25A39	ENSG00000013306
	Investigation 3	19	RPS12	ENSG00000112306
	Investigation 3	20	GLUL	ENSG00000135821
	Investigation 3	21	C9orf78 /BC005624	ENSG00000136819
	Investigation 3	22	NFE2	ENSG00000123405
	Investigation 3	23	LGALS3	ENSG00000131981
	Investigation 3	24	PSMF1	ENSG00000125818
	Investigation 3	25	BTF3	ENSG00000145741
	Merge of investigations 1-3 for checking on overlap and number of individual transcripts found in red blood cells.
Unique transcript no	From Investigation no:	No in Table	Gene symbol (short name)	Genbank Accession number	early conceptus	embryo ectoderm	embryo endoderm	embryo mesoderm	embryo mesenchyme	extraembryonic component	alimentary system	auditory system	branchial arches	cardiovascular system	connective tissue	endocrine system	exocrine system	hemolymphoid system	integumental system	limbs	liver and biliary system	musculoskeletal system	nervous system	olfactory system	reproductive system	respiratory system	urinary system	visual system
1	Investigation 2	9	(HBM) / LRP5	not given
2	Investigation 2	10	ALAS2	not given
	Investigation 3	5	ALAS2
3	Investigation 2	11	ALS2CR2	not given
4	Investigation 2	13	BNIP3L	not given
	Investigation 3	8	BNIP3L
5	Investigation 3	25	BTF3
6	Investigation 3	21	C9orf78 /BC005624
7	Investigation 2	6	CGI-69	not given
	Investigation 1	8	CGI-69	NM_016016
8	Investigation 3	16	EPB41
9	Investigation 3	7	FBX07
	Investigation 2	19	FBX07	not given
10	Investigation 2	15	FLJ20202	not given	Missing
11	Investigation 1	9	FTL	NM_000146
	Investigation 2	18	FTL	not given
	Investigation 3	3	FTL
12	Investigation 3	20	GLUL
13	Investigation 1	17	GNAS	NM_080425
14	Investigation 1	6	GYPC	NM_002101
15	Investigation 2	1	HBA	not given
	Investigation 3	2	HBA1 / HBA2
16	Investigation 1	1	HBB	NM_000518
	Investigation 1	2	HBB	NM_000518
	Investigation 1	3	HBB	NM_000518
	Investigation 1	4	HBB	NM_000518
	Investigation 2	2	HBB	not given
	Investigation 3	1	HBB
17	Investigation 3	6	HBD		Missing
18	Investigation 2	3	HBG1 / HBG2	not given
19	Investigation 3	14	HBG2		Missing
20	Investigation 3	17	HEMGN
21	Investigation 2	16	IMAGE:5285814	not given	Missing
22	Investigation 3	23	LGALS3
23	Investigation 2	12	MGC16353	not given	Missing
24	Investigation 2	4	MSCP (MFRN)	not given
25	Investigation 3	4	MT-RNR2
26	Investigation 2	20	NCOA4	not given
27	Investigation 1	7	NDP52	NM_005831
28	Investigation 3	22	NFE2
29	Investigation 1	20	OAZ1	NM_004152
	Investigation 2	7	OAZ1	not given
	Investigation 3	11	OAZ1
30	Investigation 1	5	OLIG2	NM_005806
31	Investigation 3	15	PRDX6
32	Investigation 3	24	PSMF1
33	Investigation 1	16	RPL12	AK026491
34	Investigation 1	10	RPL21	NM_000982
	Investigation 3	10	RPL21
35	Investigation 1	15	RPL27A	AY044167
36	Investigation 1	21	RPLP1	NM_001003
37	Investigation 1	12	RPLP2	NM_001004
38	Investigation 1	13	RPS11	NM_001015
39	Investigation 3	19	RPS12
40	Investigation 1	19	RPS24	NM_033022
41	Investigation 1	18	RPS6	AK027187
42	Investigation 3	13	SERF2
43	Investigation 3	18	SLC25A39
44	Investigation 2	8	SNCA	not given
45	Investigation 2	14	TPT1	not given
	Investigation 1	14	TPT1b	NM_003292
46	Investigation 1	11	UBA52	NM_003333
	Investigation 2	17	UBA52	not given
	Investigation 3	12	UBA52
47	Investigation 2	5	UBB	not given
	Investigation 3	9	UBB
